# Supplementary material for: Improved measurement of disease progression in people living with early Parkinson’s disease using digital health technologies
Source: Commun Med (Lond). 2024 Mar 15;4:49. doi: 10.1038/s43856-024-00481-3 (PMC10942994; doi:10.1038/s43856-024-00481-3)
Supplement: Supplementary file 4 — Supplementary Data [file 43856_2024_481_MOESM4_ESM.xlsx]

## Sheet: Sheet1
Figure 2: Longitudinal progression						Figure 3: Convergent construct validity						Figure 4: Known groups validity						Figure 5: test-retest reliability
a						a						a						a
Non-PD, baseline						clinical score=0, n=9						PD						baseline
Min. 1st Qu. Median Mean 3rd Qu. Max.						Min. 1st Qu. Median Mean 3rd Qu. Max.						Min. 1st Qu. Median Mean 3rd Qu. Max.						Min. 1st Qu. Median Mean 3rd Qu. Max.
-6.0691 -3.1811 -0.4967 -0.4615 1.2288 6.3203						-3.2160 -1.8949 -0.3677 0.5350 2.2115 7.9334						-3.2160 0.6044 3.1355 3.2428 5.6813 11.9543						-6.0691 -3.0358 -0.4871 0.0000 2.6028 12.3683
Non-PD, 12 months						clinical score=1 n=38						Non-PD						1 month
Min. 1st Qu. Median Mean 3rd Qu. Max.						Min. 1st Qu. Median Mean 3rd Qu. Max.						Min. 1st Qu. Median Mean 3rd Qu. Max.						Min. 1st Qu. Median Mean 3rd Qu. Max.
-6.17157 -2.87606 -0.07244 -0.46276 1.10292 6.06129						-2.076 1.181 2.883 3.151 5.027 9.759						-6.0691 -3.0358 -0.4871 0.0000 2.6028 12.3683						-5.1555 -1.1816 0.3645 0.5825 1.8232 6.8565
PD, baseline						clinical score=2 n=17						b						b
Min. 1st Qu. Median Mean 3rd Qu. Max.						Min. 1st Qu. Median Mean 3rd Qu. Max.						PD						baseline
-3.2160 0.3573 2.7793 2.8081 5.1011 11.9543						-0.7261 0.9025 3.4854 3.5931 5.8141 9.6085						Min. 1st Qu. Median Mean 3rd Qu. Max.						Min. 1st Qu. Median Mean 3rd Qu. Max.
												0.000 1.000 1.000 1.421 2.000 3.000						-5.8542 -1.6407 -0.4467 0.0000 1.3652 6.6369
PD, 12 months						clinical score=3 n=12
Min. 1st Qu. Median Mean 3rd Qu. Max.						Min. 1st Qu. Median Mean 3rd Qu. Max.						Non-PD						1 month
-3.701 2.388 4.104 4.467 6.772 21.574						-1.018 2.428 5.794 5.067 7.538 11.954						Min. 1st Qu. Median Mean 3rd Qu. Max.						Min. 1st Qu. Median Mean 3rd Qu. Max.
												0.0 0.0 0.0 0.1 0.0 2.0						-6.6574 -2.2460 -1.0683 -0.6914 1.2142 10.2836
b						b
Non-PD, baseline						clinical score=0, n=15						c						c
Min. 1st Qu. Median Mean 3rd Qu. Max.						Min. 1st Qu. Median Mean 3rd Qu. Max.						PD						baseline
0.0000 0.0000 0.0000 0.1143 0.0000 2.0000						-3.8355 -3.0619 -0.9916 -1.2046 0.4717 2.0215						Min. 1st Qu. Median Mean 3rd Qu. Max.						Min. 1st Qu. Median Mean 3rd Qu. Max.
												-5.7852 -0.3653 0.8580 1.1638 2.7557 8.1699						-3.2160 0.6044 3.1355 3.2428 5.6813 11.9543
Non-PD, 12 months						clinical score=1 n=33
Min. 1st Qu. Median Mean 3rd Qu. Max.						Min. 1st Qu. Median Mean 3rd Qu. Max.						Non-PD						1 month
0.00000 0.00000 0.00000 0.08571 0.00000 1.00000						-5.7852 0.3162 1.7793 1.4106 3.3526 7.1421						Min. 1st Qu. Median Mean 3rd Qu. Max.						Min. 1st Qu. Median Mean 3rd Qu. Max.
												-5.8542 -1.6407 -0.4467 0.0000 1.3652 6.6369						-3.043 1.702 3.166 3.441 5.445 15.810
PD, baseline						clinical score=2 n=19
Min. 1st Qu. Median Mean 3rd Qu. Max.						Min. 1st Qu. Median Mean 3rd Qu. Max.						d						d
0.000 1.000 1.000 1.519 2.000 3.000						-2.5913 0.4344 1.4942 1.7283 2.7265 7.6316						PD						baseline
												Min. 1st Qu. Median Mean 3rd Qu. Max.						Min. 1st Qu. Median Mean 3rd Qu. Max.
PD, 12 months						clinical score=3 n=11						0.000 1.000 1.000 1.333 2.000 3.000						-5.7852 -0.3653 0.8580 1.1638 2.7557 8.1699
Min. 1st Qu. Median Mean 3rd Qu. Max.						Min. 1st Qu. Median Mean 3rd Qu. Max.
0.000 1.000 1.500 1.519 2.000 3.000						-0.3729 0.6960 1.3113 2.6780 4.5947 8.1699						Non-PD						1 month
												Min. 1st Qu. Median Mean 3rd Qu. Max.						Min. 1st Qu. Median Mean 3rd Qu. Max.
c												0.0000 0.0000 0.0000 0.2308 0.0000 2.0000						-4.9139 0.1726 1.5819 1.9488 2.9635 12.6553
Non-PD, baseline
Min. 1st Qu. Median Mean 3rd Qu. Max.
-5.8542 -1.7523 -0.5845 -0.1453 1.3000 6.6369
Non-PD, 12 months
Min. 1st Qu. Median Mean 3rd Qu. Max.
-6.1426 -2.8002 -0.4689 -0.6091 1.0176 5.5845
PD, baseline
Min. 1st Qu. Median Mean 3rd Qu. Max.
-5.7852 -0.4537 0.7088 1.0015 2.6340 8.1699
PD, 12 months
Min. 1st Qu. Median Mean 3rd Qu. Max.
-3.9917 -0.5343 1.3239 1.5650 3.1245 10.4644
d
Non-PD, baseline
Min. 1st Qu. Median Mean 3rd Qu. Max.
0.0000 0.0000 0.0000 0.2059 0.0000 1.0000
Non-PD, 12 months
Min. 1st Qu. Median Mean 3rd Qu. Max.
0.0000 0.0000 0.0000 0.1765 0.0000 2.0000
PD, baseline
Min. 1st Qu. Median Mean 3rd Qu. Max.
0.000 1.000 1.000 1.393 2.000 3.000
PD, 12 months
Min. 1st Qu. Median Mean 3rd Qu. Max.
0.0 1.0 1.5 1.5 2.0 4.0
